# Supplementary material for: Opioid Prescription Method for Breathlessness Due to Non-Cancer Chronic Respiratory Diseases: A Systematic Review
Source: Int J Environ Res Public Health. 2022 Apr 18;19(8):4907. doi: 10.3390/ijerph19084907 (PMC9024433; doi:10.3390/ijerph19084907)
Supplement: Supplementary file 1 [file ijerph-19-04907-s001.zip]

Archive with 1 entries (1 files):
- ijerph-1625352-supplementary.pdf
